# Supplementary material for: Dry eye, its clinical subtypes and associated factors in healthy pregnancy: A cross-sectional study
Source: PLoS One. 2021 Oct 7;16(10):e0258233. doi: 10.1371/journal.pone.0258233 (PMC8496781; doi:10.1371/journal.pone.0258233)
Supplement: S1 File — (ZIP) [file pone.0258233.s001.zip]

Archive with 1 entries (1 files):
- S1 File/S1 File.spv
